# Supplementary material for: Phenotypic and genotypic differences between bloodstream and non-blood Candida krusei isolates: implications for invasiveness and antifungal susceptibility
Source: Microbiol Spectr. 2025 Dec 5;14(1):e02608-25. doi: 10.1128/spectrum.02608-25 (PMC12772365; doi:10.1128/spectrum.02608-25)
Supplement: Table S1 — Clinical information of isolates source. [file spectrum.02608-25-s0001.xlsx]

## Sheet: Supplement table S1
Supplement table S1 Clinical information of isolates source
Isolate No.	Province	Hospital	Age	Gender	Department	Diagnosis	Specimen collection date	Source
K001	Guangdong	GZ	4	Female	Pediatric Ward	Leukemia M4B	2009-09-08	Peripheral blood
K002	Sichuan	HX	37	Male	ICU	Abdominal wall infection	2009-08-28	Peripheral blood
K003	Beijing	PU	48	Female	Emergency	NA	2009-08-26	Peripheral blood
K004	Heilongjiang	H1	NA	Female	Hematology Ward	Leukemia	2010-06-26	Peripheral blood
K005	Jiangsu	NJ	55	Male	General Surgery Care Unit	Abdominal infection	2010-05-10	Peripheral blood
K006	Shandong	SD	26	Male	Hematology Ward	Myeloid leukemia	2010-07-26	Peripheral blood
K007	Guangdong	GZ	57	Male	MICU	Acute promyelocytic leukemia	2011-09-24	Peripheral blood
K008	Beijing	BD	79	Female	Nephrology Ward	NA	2012-04-20	Peripheral blood
K009	Heilongjiang	H4	79	Female	ICU	Chronic renal failure	2012-02-09	Central venous catheter blood
K010	Heilongjiang	H4	79	Female	ICU	Chronic renal failure	2012-02-09	Peripheral blood
K011	Sichuan	HX	30	Female	Hematology Ward	Acute lymphoblastic leukemia	2013-04-22	Peripheral blood
K012	Jiangsu	JS	NA	Female	Hematology Ward	NA	2011-10-31	Catheter
K013	Beijing	PU	30	Female	General surgical ward	NA	2012-07-18 10:30:05	Peripheral blood
K014	Beijing	PU	66	Female	Hematology Ward	Acute leukemia	2012-12-10 11:03:39	Peripheral blood
K015	Beijing	PU	67	Female	Hematology Ward	Acute leukemia	2012-12-16 10:07:49	Peripheral blood
K016	Shanghai	RJ	23	Female	Bone marrow transplant ward	Aplastic anemia	2012-08-18	Peripheral blood
K017	Liaoning	DZ	72	Female	MICU	Fever	2014-07-08	Peripheral blood
K018	Beijing	GH	32	Female	Surgical Intensive Care Unit	Ruptured blood vessels in the neck;right hemothorax; subcutaneous hematoma in the neck;postoperative left thyroid nodule puncture	2012-08-29	Catheter
K019	Beijing	GH	57	Male	Nephrology Intensive Care Unit	Nephrotic syndrome; Type 2 diabetic urinary tract disease (NIDDM); Diabetic urinary tract nephropathy	2012-10-15	Catheter
K020	Heilongjiang	H1	49	Male	Intestinal Surgery Ward	Abdominal injury	2013-09-20	Peripheral blood
K021	Jiangsu	JS	49	Male	Cardiothoracic Surgery Ward	NA	2013-07-08	Peripheral blood
K022	Liaoning	LR	77	Male	Neurology Ward	Acute cardiovascular and cerebrovascular diseases	2013-08-19	Peripheral blood
K023	Shandong	SD	66	Male	Nephrology Ward	Peritonitis	2013-08-28	Catheter
K024	Zhejiang	WZ	64	Female	ICU	Gastrointestinal bleeding	2013-10-27	Peripheral blood
K025	Shanxi	XJ	89	Male	Geriatric Ward	Severe pneumonia	2013-08-31	Peripheral blood
K026	Hunan	XY	NA	Male	Respiratory ward	Bilateral lung lesions	NA	Lung tissue
K027	Chongqing	CQ	37	Female	Neurosurgery ward	Intracranial space-occupying lesions	2015-05-12	Peripheral blood
K028	Beijing	GH	32	Female	Surgical Intensive Care Unit	Ruptured blood vessels in the neck;right hemothorax; subcutaneous hematoma in the neck;postoperative left thyroid nodule puncture	2013-08-29	Peripheral blood
K029	Hebei	HB	50	Male	Neurosurgery Ward	NA	2014-05-14	Peripheral blood
K030	Liaoning	LR	62	Male	General surgical ward	Pancreatitis	2014-07-16	Peripheral blood
K031	Jiangsu	NJ	39	Male	General surgical ward	Multiple injuries	2014-06-25	Peripheral blood
K032	Hunan	XY	48	Female	Hematology Ward	Pancytopenia	2014-12-06	Peripheral blood
K033	Liaoning	Z1	31	Male	ICU	NA	2014-06-04	Peripheral blood
K034	Henan	ZZ	49	Male	Urology Ward	Bilateral kidney stones	2015-02-28	Peripheral blood
K035	Henan	ZZ	58	Female	Neurological intensive care unit	Impaired consciousness	2015-07-06	Peripheral blood
K036	Liaoning	DZ	81	Female	Respiratory Ward	Pulmonary infection	2015-07-27	Peripheral blood
K037	Fujian	FS	50	Female	ICU	Fever of Unknown Origin	2015-11-09	Peripheral blood
K038	Guangdong	GF	58	Male	Hematology Ward	NA	2014-04-14	Peripheral blood
K039	Heilongjiang	H1	24	Male	ICU	Trauma	2015-02-25	Peripheral blood
K040	Heilongjiang	H1	24	Male	Rehabilitation Ward	Trauma	2015-03-05	Peripheral blood
K041	Heilongjiang	H1	24	Male	Rehabilitation Ward	Trauma	2015-03-17	Peripheral blood
K043	Sichuan	HX	46	Female	Neurosurgery Ward	Cerebral hemorrhage	2015-07-28	Catheter blood
K044	Jiangsu	JS	38	Female	Hematology Ward	NA	2015-06-24	Peripheral blood
K045	Gansu	LZ	6 months	Female	Pediatric ward	Leukocytosis	2015-07-24	Peripheral blood
K046	Jiangsu	SZ	51	Male	Hematology Ward	Acute lymphoblastic leukemia	2015-06-26	Catheter blood
K047	Hubei	TJ	49	Male	Biliary and Pancreatic Surgery Ward	Multiple injuries	2015-08-13	Peripheral blood
K048	Hunan	XY	63	Female	Nephrology Ward	Kidney stones	2015-05-18	Peripheral blood
K049	Fujian	FJ	36	Male	Hemodialysis ward	Aplastic anemia	2016-07-04	Peripheral blood
K050	Fujian	FJ	8 months	Female	Pediatric ward	Sepsis	2016-07-18	Catheter
K051	Guangdong	GZ	10 months	Male	Pediatric ICU	Drowning;Cardiorespiratory arrest;After cardiopulmonary resuscitation;Severe head injury;Candida parapsilosis sepsis; Moderate anemia;Pneumonia	2016-06-22	Peripheral blood
K052	Henan	HZ	46	Female	Kidney Transplant Ward	Allogeneic renal transplant	2016-02-09	Peripheral blood
K053	Ningxia	NX	75	Female	Respiratory and Critical Care Medicine Ward	Pulmonary infection	2016-08-30	Peripheral blood
K054	Shandong	QH	74	Female	Urology Ward	Ureteral stones	2016-01-08	Peripheral blood
K055	Shandong	QH	45	Male	Cardiac Surgery Ward	Infective endocarditis	2017-04-16	Peripheral blood
K056	Jiangsu	JS	21	Female	Hematology Ward	NA	2017-03-21	Peripheral blood
K057	Hubei	TJ	60	Male	ICU	After radical resection of hilar cholangiocarcinoma	2016-10-21	Peripheral blood
K058	Liaoning	Z1	56	Male	Respiratory Ward	NA	2016-07-12	Catheter
K059			75	Male	Hepatobiliary and pancreatic surgery ward	Liver transplant status	2016-12-25	Peripheral blood
K060	Shanghai	CZ	51	Male	Outpatient	Extremely severe craniocerebral injury, brain herniation	2017-10-11	Catheter
K061	Fujian		79	Male	Neurology Ward	Cerebral hemorrhage	2017-05-22	Peripheral blood
K062	Sichaun	HX	49	Female	Emergency	Vomiting awaiting diagnosis	2017-06-11 07:36:01	Peripheral blood
K063	Gansu	LZ	52	Male	General surgical ward	Appendicitis	NA	Peripheral blood
K064	Beijing	PU	32	Male	Hematology Ward	Thrombocytopenia	2017-08-01 08:52:25	Peripheral blood
K065	Shandong	QH	66	Female	Cardiovascular Surgery Ward	Rheumatic heart disease	2017-08-11	Catheter blood
K066	Shandong	QH	56	Male	Thoracic Surgery Ward	Esophageal malignancy	2017-11-29	Deep venous catheter
K067	Sichuan	SR	57	Male	Gastrointestinal Surgery Ward	Cerebral infarction	2017-02-27	Peripheral blood
K068	Hubei	TJ	75	Male	Cardiology Ward	Bladder space-occupying lesions	2017-01-02	Peripheral blood
K069	Hunan	Y2	17	Female	General surgical ward	Wilson's disease	2017-08-16	Peripheral blood
K072	Shanghai	CZ	45	Female	Emergency rescue	Cerebral hemorrhage	2018-12-03	Catheter
K073	Chongqing	DP	45	Male	ICU	Toadstool poisoning;multiple organ failure	2018-09-29 17:56:23	Peripheral blood
K075	Fujian	FS	62	Female	Nephrology Ward	Acute renal insufficiency	2018-12-13	Peripheral blood
K076	Guangxi	GX	54	Male	ICU	Head and facial skin infections	2018-06-12	Peripheral blood
K077	Shandong	HD	76	Female	Endocrinology Ward	Type 2 diabetes	2018-08-02	Peripheral blood
K078	Sichan	HX	22	Female	Hematology Ward	Septic shock; Epstein-Barr virus infection	2018-06-26	Peripheral blood
K079	Gansu	LJ	53	Male	Peripheral blood	Non-Hodgkin's lymphoma	2018-10-06	Peripheral blood
K080	Jiangsu	NJ	42	Male	General surgical ward	Pancreatitis	2018-08-02	Peripheral blood
K081	Jiangsu	NJ	91	Male	Cardiovascular Ward	Edema of both lower limbs	2018-08-29	Peripheral blood
K082	Jiangsu	NJ	50	Male	General surgical ward	Intestinal fistula	2018-09-18	Peripheral blood
K083	Shandong	QH	52	Male	Emergency	Infectious fever	2018-08-09	Catheter blood
K084	Shandong	QH	42	Female	Liver transplant ward	Liver malignancy	2018-11-12	Peripheral blood
K085	Beijing	TR	52	Male	ICU	Liver transplantation for liver cancer	2018-06-29	Peripheral blood
K086	Hunan	XY	48	Male	ICU	Acute pancreatitis (moderately severe, biliary)	2018-09-28	Peripheral blood
K087	Hunan	Y2	49	Male	Hematology Ward	Leukemia	2018-01-14	Peripheral blood
K088	Hunan	Y2	50	Female	ICU	FOU	2018-11-26	Peripheral blood
K089	Zhejiang	Z4	61	Male	Infectious disease ward	Sepsis; gastroenteritis	2018-08-28	Peripheral blood
K090	Shanghai	CH	47	Female	General surgical ward	Right iliac vein stenosis	2019/07/08	Peripheral blood
K091	Guangxi	GX	5	Male	Pediatric ward	Acute lymphoblastic leukemia	2019/07/14	Peripheral blood
K092	Guangxi	GX	7月	Female	Pediatric Intensive Care Unit	Congenital biliary atresia	2019/10/09	Peripheral blood
K093	Henan	HN	49	Female	Emergency	FUO; Coronary heart disease after bypass surgery; diabetes; hypertension	2019-01-10	Peripheral blood
K094	Henan	HN	49	Female	Infectious Diseases Ward	FUO; Coronary heart disease after bypass surgery; diabetes; hypertension	2019-01-28	Peripheral blood
K095	Henan	HN	30	Male	ICU	Multiple injuries, severe craniocerebral injury, multiple rib fractures, brain contusion, postoperative duodenal rupture	2019-07-28	Peripheral blood
K096	Henan	HN	71	Male	ICU	FUO; pulmonary infection; acute cerebral infarction; postoperative bile duct cancer; hypertension; type 2 diabetes	2019-09-15	Peripheral blood
K097	Henan	HN	71	Male	ICU	FUO; pulmonary infection; acute cerebral infarction; postoperative bile duct cancer; hypertension; type 3 diabetes	2019-10-15	Peripheral blood
K098	Sichuan	HX	62	Male	Dermatology Ward	Infection	2019-07-30	Tissue
K100	Hunan	XY	58	Male	ICU	Orbitocranial communicating tumor (meningioma recurrence?)	2019-06-03	Peripheral blood
K101	Shanghai	CH	56	Male	Gastrointestinal Surgery	Extrahepatic bile duct malignancy	2020-02-05	Peripheral blood
K102	Guangdong	G1	67	Male	Urology Ward	Left kidney stone with hydronephrosis and infection; left kidney duplication; prostate calcification; hypertension grade 2	2020-12-22	Peripheral blood
K103	Gansu	GS	78	Female	Cerebrovascular Disease Ward	Cerebral hemorrhage	2020-08-03	Peripheral blood
K104	Guizhou	GY	35	Male	NA	Chronic renal failure	2020-12-13	Tissue
K105	Guangdong	GZ	56	Male	NA	Primary liver cancer	2020-08-17	Peripheral blood
K106	Sichuan	HX	55	Male	Burn and Plastic Surgery Ward	Perineal cellulitis	2020-02-02	Tissue
K107	Jiangsu	JS	78	Male	Geriatric Respiratory Ward	Sepsis	2020-08-01	Peripheral blood
K108	Gansu	LZ	44	Male	ICU	Multiple injuries	2020-05-24	Peripheral blood
K109	Sichuan	SR	64	Female	ICU	Respiratory failure	2020-10-10	Peripheral blood
K110	Shanxi	SS	58	Male	ICU	Diffuse peritonitis	2020-06-15	Peripheral blood
K111	Hubei	XH	35	Male	ICU	NA	2020-08-23	Peripheral blood
K112	Hunan	Y2	51	Male	ICU	Septic shock	2020-07-19	Peripheral blood
K113	Chongqing	CQ	69	Male	Endocrinology Ward	Diabetic foot	2021-02-22	Peripheral blood
K114	Guangdong	G1	57	Male	ICU	Idiopathic pulmonary fibrosis; bilateral lung transplant status; type I respiratory failure; hypovolemic shock; acute renal insufficiency; non-infectious multiple organ dysfunction syndrome (MODS) (renal, circulatory, liver)	2021-08-09	Tissue
K115	Guangdong	G1	55	Female	Respiratory Ward	Interstitial lung disease with fibrosis; left lung destruction; old pulmonary tuberculosis; bronchiectasis with infection; pulmonary hypertension (moderate); chronic superficial gastritis	2021-07-23	Tissue
K116	Guangdong	G1	47	Female	Thoracic Surgery Ward	Pulmonary lymphangioleiomyomatosis; pulmonary hypertension (mild); chronic cor pulmonale; type 2 diabetes mellitus; chronic non-atrophic gastritis with bile reflux; ileocecal diverticulum	2021-06-27	Tissue
K117	Guizhou	GY	26	Female	Obstetrics and Gynecology Ward	Placenta accreta	2021-04-17	Tissue
K118	Guizhou	GY	47	Male	Hematology Ward	Acute myeloid leukemia	2021-09-07	Peripheral blood
K119	Neimenggu	NM	59	Male	Hematology Ward	Leukemia	2021-08-01	Peripheral blood
K120	Beijing	PU	71	Male	Hematology Ward	Multiple myeloma	2021-03-20	Peripheral blood
K121	Shandong	SD	69	Male	ICU	Pancreatic cancer	2021-07-15	Peripheral blood
K122	Liaoning	SJ	44	Female	Infectious Diseases Ward	Sepsis	2021-07-02	Peripheral blood
K123	Hubei	TJ	29	Male	Nephrology Ward	Uremia	2021-04-30	Tissue
K124	Hubei	XH	65	Female	Thoracic Surgery Ward	Esophageal malignancy	2021-10-19	Catheter tip
K125	Hunan	XY	78	Male	Thoracic Surgery Ward	Cause of left lower lung lesion (infection? tuberculosis? tumor?)	2021-04-01	Peripheral blood
K126	Hunan	Y2	37	Male	Cardiovascular Surgery Ward	Aortic dissection	2021-11-17	Peripheral blood
K127	Beijing	PU	65	Male	Oncology Ward	Male choriocarcinoma	2020-07-01	Peripheral blood
K128	Beijing	PU	56	Female	Gynecology Ward	Intestinal obstruction	2022-10-03	Wound secretion
K129	Beijing	PU	40	Female	Emergency Obstetrics and Gynecology	Lower abdominal pain; ovarian cyst	2022-10-13	Vaginal swab
K130	Beijing	PU	67	Male	Internal Medicine ICU Ward	Abdominal pain	2022-05-10 13:06:05	Peripheral blood
K131	Beijing	PU	29	Male	Gastroenterology Ward	Pancreatitis	2022-05-23 12:37:53	Pancreatic drainage fluid
K132	Beijing	PU	50	Female	Gynecological Endocrinology Clinic	Vulvar pruritus; cervical polyps	2022-06-21 14:02:49	Vaginal swab
K133	Beijing	PU	39	Female	Emergency Obstetrics and Gynecology	Lower abdominal pain	2022-06-18 10:35:51	Vaginal swab
K134	Beijing	PU	55	Male	Emergency Department Comprehensive Ward	FUO	2022-06-24 19:50:03	Biliary drainage fluid
K135	Beijing	PU	58	Male	ICU	Peritonitis	2022-08-09 22:01:08	Drainage fluids
K136	Beijing	PU	82	Female	Geriatrics Ward	Intracranial space-occupying lesions	2022-09-20 09:11:38	Catheter urine
K138	Beijing	PU	54	Male	Emergency Department Comprehensive Ward	Coma	2022-10-21 16:32:10	Pelvic drainage fluid
K139	Beijing	PU	32	Female	Dermatology Ward	Erythroderma	2022-12-07 11:50:25	Oral swab
K140	Beijing	PU	65	Female	ICU	Respiratory failure	2022-12-19 15:17:49	Urine
K141	Beijing	PU	58	Female	Gastroenterology Ward	Complete intestinal obstruction	2023-01-27 10:18:45	Vaginal swab
K142	Beijing	PU	48	Male	Endocrinology Ward	Cushing's syndrome	2023-01-23 11:50:06	Sputum
K143	Beijing	PU	86	Male	Internal Medicine ICU Ward	Cerebral infarction	2023-02-01 15:40:06	Tracheal bronchial aspirate
K144	Beijing	PU	18	Female	Gastroenterology Ward	Behçet disease	2023-02-07 09:24:21	Urine
K145	Beijing	PU	37	Male	Internal Medicine ICU Ward	Respiratory failure; hypovolemic shock; immunoglobulin deficiency;	2023-02-19 15:21:27	Tracheal bronchial aspirate
K146	Beijing	PU	73	Male	Emergency Department Comprehensive Ward	Pulmonary infection	2023-02-17 17:44:31	Bronchoalveolar lavage fluid
K147	Beijing	PU	76	Male	Internal Medicine ICU Ward	Hypoxemia; hypovolemia; infection; hypovolemic shock	2023-03-08 11:51:52	Bronchoalveolar lavage fluid
K148	Beijing	PU	60	Female	Gastroenterology Ward	Pancreatic malignancy; ascites	2023-03-13 16:07:53	Ascites
K149	Beijing	PU	67	Female	General gynecology clinic	Vaginitis; bacterial vaginosis	2023-03-23 11:26:20	Vaginal swab
K150	Beijing	PU	38	Female	General gynecology clinic	Cervical fibroids; Candidal vulvovaginitis	2023-03-28 11:08:43	Vaginal swab
K151	Beijing	PU	32	Female	Gynecological Endocrinology Clinic	Infertility	2023-04-20 14:48:09	Vaginal swab
K152	Beijing	PU	45	Female	Emergency Obstetrics and Gynecology	Vaginal bleeding	2023-05-20 13:22:01	Vaginal swab
K153	Beijing	PU	20	Female	Emergency Obstetrics and Gynecology	Plaque psoriasis	2023-05-26 17:13:09	Wound secretion
K154	Beijing	PU	83	Male	Internal Medicine ICU Ward	Respiratory failure; novel coronavirus pneumonia	2023-06-01 15:55:08	Tracheal bronchial aspirate
K155	Beijing	PU	59	Female	Emergency	Infectious fever; iliopsoas abscess	2023-06-09 07:23:06	Drainage fluids
K156	Beijing	PU	67	Male	ICU	Digestive tract perforation	2023-06-22 18:31:19	Pus
K157	Beijing	PU	68	Male	Internal Medicine ICU Ward	Squamous cell lung cancer; novel coronavirus pneumonia	2023-07-02 13:26:14	Tracheostomy secretions
K158	Beijing	PU	25	Female	Gynecological Endocrinology Clinic	Candidal vulvovaginitis	2023-07-05 15:16:49	Vaginal swab
K159	Beijing	PU	46	Female	Gynecology Clinic	Vaginitis; dysmenorrhea	2023-07-11 18:47:01	Vaginal swab
K160	Beijing	PU	69	Female	Infectious Diseases Clinic	Infectious fever; diabetes; cerebellar atrophy	2023-07-10 09:41:18	Catheter Urine
K161	Beijing	PU	56	Female	Nephrology Outpatient	Urinary tract infection; diabetes	2023-07-20 16:16:03	Urine
K162	Beijing	PU	39	Female	Obstetrics Clinic	Vulvar discomfort	2023-07-29 14:51:43	Vaginal swab
K163	Beijing	PU	43	Female	Obstetrics Clinic	Intrauterine pregnancy	2023-09-05 09:19:33	Vaginal swab
K164	Beijing	PU	60	Male	Nephrology Ward	Acute renal insufficiency	2023-09-09 03:56:47	Ascites
K165	Beijing	PU	41	Female	Gynecology Ward	Cervical cancer; nutritional risk; ascites	2023-09-15 10:23:40	Urine
K166	Beijing	PU	43	Female	General gynecology clinic	Lichen sclerosus	2023-10-07 14:18:52	Vaginal swab
K167	Beijing	PU	79	Male	ICU	Abdominal pain; renal anemia	2023-10-08 12:42:18	Drainage fluids
K168	Beijing	PU	70	Female	Emergency intensive care unit	Brain atrophy; chronic active hepatitis B; nutritional risks	2023-10-19 23:41:44	Bronchoalveolar lavage fluid
K169	Beijing	PU	67	Female	ICU	Pelvic mass to be determined; nutritional risks; infection; heart failure; manic episodes	2023-10-20 07:51:28	Peripheral blood
K170	Beijing	PU	51	Male	Emergency	Impaired consciousness	2023-10-16 00:51:45	T-tube drainage
K171	Beijing	PU	60	Female	Emergency Obstetrics and Gynecology	Abdominal pain	2023-10-23 12:58:15	Vaginal swab
K172	Beijing	PU	27	Male	Oral and Maxillofacial Surgery Ward	Osteomyelitis of the jaw; hepatitis	2023-10-24 13:39:11	Tissue
K173	Beijing	PU	35	Female	Obstetrics Clinic	Pregnancy status; advanced primipara age; subclinical hypothyroidism	2023-11-09 15:29:22	Vaginal swab
K174	Beijing	PU	33	Female	Gynecological Endocrinology Clinic	Infertility	2023-11-15 09:49:53	Vaginal swab
K175	Beijing	PU	32	Female	Gynecological Endocrinology Clinic	Poor pregnancy history	2023-11-28 17:01:02	Vaginal swab
K176	Beijing	PU	33	Female	Obstetrics Clinic	Pregnancy status	2023-12-04 15:26:17	Vaginal swab
K177	Beijing	PU	31	Female	Obstetrics Clinic	Intrauterine pregnancy, fetal abnormality	2023-12-22 10:46:08	Vaginal swab
K178	Beijing	PU	71	Male	Immunology Ward	FUO	2024-09-17 16:58:50	Sputum
K179	Beijing	PU	87	Female	Emergency Observation Room	Cholecystitis; infection; abnormal liver function	2024-09-18 18:41:52	Stool
K180	Beijing	PU	58	Male	Gastroenterology Ward	Abdominal distension	2024-09-19 14:43:00	Stool
Note: ICU= Intensive Care Unit; NA = not available (data not recorded); FUO=fever of unkown origin.
