# Supplementary material for: Phenotypic and genotypic differences between bloodstream and non-blood Candida krusei isolates: implications for invasiveness and antifungal susceptibility
Source: Microbiol Spectr. 2025 Dec 5;14(1):e02608-25. doi: 10.1128/spectrum.02608-25 (PMC12772365; doi:10.1128/spectrum.02608-25)
Supplement: Table S2 — Designation of 120 MT types generated by microsatellite typing. [file spectrum.02608-25-s0002.xlsx]

## Sheet: Supplement table S2
Supplement table S2 Designation of 120 MT types generated by microsatellite typing
MT type	Isolates No.	Cak004			cakr005			cakr011			Cakr019			Cakr025			cakr026			cakr029			cakr031
MT001	2	365	365		321	325		416	428		223	264		272	272		294	311		254	254		359	368
MT002	1	365	365		321	337		416	416		223	230		272	281		296	311		254	254		359	359
MT003	1	365	365		321	337		416	441		223	230		272	281		296	311		254	254		359	359
MT004	1	365	365		321	340		416	441		223	230		272	272		296	311		254	254		359	359
MT005	2	365	376		309	343		363	369		240	240		272	272		298	309		250	286		353	385
MT006	1	365	376		312	325		410	416		264	264		272	274		296	296		250	252		359	359
MT007	2	365	376		312	325		410	416		264	264		272	274		296	301		250	250		359	359
MT008	2	365	376		312	325		410	416		264	264		272	274		296	301		250	252		359	359
MT009	1	365	376		314	319		340	380		230	230		262	272		300	318		256	284		356	365
MT010	1	365	376		319	334		340	380		230	230		262	272		300	318		254	284		356	365
MT011	2	365	376		324	324		380	410		187	230		272	272		294	296		246	252		356	359
MT012	1	365	376		325	325		346	416		264	264		274	274		296	305		250	275		359	368
MT013	1	365	379		312	312		346	410		246	264		274	276		296	300		250	250		356	359
MT014	1	365	379		312	312		346	416		246	264		274	276		296	300		250	278		356	359
MT015	1	365	379		312	312		410	410		246	264		274	276		296	298		250	278		356	359
MT016	2	365	379		321	337		416	441		223	230		272	272		296	311		254	254		359	359
MT017	7	365	379		321	337		416	441		223	230		272	281		296	311		254	254		359	359
MT018	2	365	379		321	337		416	441		223	230		272	281		296	311		254	256		359	359
MT019	1	365	379		321	337		416	441		223	230		281	281		298	303		254	254		359	359
MT020	1	365	379		321	337		422	441		223	230		272	281		296	311		254	254		359	359
MT021	1	365	379		321	337		428	441		223	230		272	281		296	311		254	254		359	359
MT022	1	365	379		321	337		441	441		223	230		272	281		296	311		254	254		359	359
MT023	1	365	379		321	340		416	441		223	230		272	281		296	311		254	254		359	359
MT024	1	365	379		323	338		416	441		223	230		272	281		296	311		254	256		359	359
MT025	1	365	379		324	337		410	416		230	230		272	276		296	309		254	260		359	359
MT026	1	365	391		325	325		369	422		233	264		276	276		296	296		256	256		356	356
MT027	1	365	396		325	325		392	447		230	230		272	272		296	296		252	252		353	356
MT028	1	368	368		326	326		398	416		236	264		272	274		296	300		252	273		359	388
MT029	1	368	369		321	328		398	416		236	264		272	274		296	300		252	271		359	388
MT030	1	368	369		324	324		398	416		236	264		272	274		296	300		252	273		359	359
MT031	1	368	379		321	321		340	380		230	328		262	272		300	300		256	284		356	365
MT032	1	368	379		321	321		340	380		230	335		262	272		300	318		256	299		356	365
MT033	1	368	379		346	346		363	398	428	223	230		262	274		307	307		252	252		359	359
MT034	1	368	379	385	312	316		398	416		202	230		272	272		296	296		246	252	258	359	362
MT035	1	368	379	385	324	324		375	375		230	230		274	274		296	296		252	254		359	365
MT036	1	368	382		316	316		346	410		246	246		274	278		300	300		250	278		356	362
MT037	1	368	382		316	316		346	410		246	264		274	278		296	300		250	278		356	359
MT038	1	368	382		316	330		346	392		230	236	264	274	274		303	303		252	271		359	377
MT039	1	368	382		316	330		346	392		264	264		274	274		301	301		252	271		359	377
MT040	1	368	382		316	330		346	392		264	264		274	274		301	303		254	271		359	377
MT041	1	368	382		324	340		416	441		223	230		274	281		296	311		254	254		359	359
MT042	1	368	382		325	341		416	441		223	230		272	281		296	311		254	254		359	359
MT043	1	368	406		312	312		363	422		230	230		272	272		307	307		248	275		353	362
MT044	1	368	385		316	316		346	410		246	264		274	278		296	300		250	277		356	359
MT045	1	368	385		324	328		416	490		223	230		281	297		296	311		252	254		359	359
MT046	1	376	376		312	343		398	410	416	230	240	264	262	272	274	296	307		248	252	262	359	362
MT047	1	376	376		321	343		369	416		230	230		274	274		298	298		252	252		359	385
MT048	1	376	376		328	337		398	416	435	230	230		272	272		296	296		254	254		359	359
MT049	1	376	376		331	331		410	441		230	230		272	272		296	296		246	252		359	365
MT050	1	376	379		297	340		375	416		230	258		270	270		296	303		254	254		353	365
MT051	1	376	379	382	321	337		351	386		230	230		274	274		296	296		252	254		359	365
MT052	1	376	379	388	321	331		351	375		230	230		272	272		296	296		252	254		359	365
MT053	1	376	379	406	323	326		380	404		230	264		270	272		296	296		258	262		359	362
MT054	3	376	382		321	321		380	404		223	230		272	274		294	298		252	258		356	359
MT055	1	376	382		321	321		380	404		223	230		274	274		294	298		252	258		356	359
MT056	1	376	382		321	321		404	404		223	230		272	274		294	298		252	258		356	359
MT057	1	376	382		325	328		404	416		230	230		272	272		296	296		252	258		353	362
MT058	1	376	382		325	328		441	441		230	230		272	272		296	303		252	260		353	362
MT059	1	376	382		325	328	337	398	416		230	230		272	274		296	296		252	254	275	359	362
MT060	1	376	382		328	337		380	398		230	230		272	272		296	296		252	258		359	359
MT061	2	376	382		328	337		398	398		230	230		272	274		296	296		252	254		359	359
MT062	1	376	382		328	340		398	398		230	230		272	274		296	296		252	254		359	359
MT063	1	376	382		328	343		363	398	410	223	230		262	274		307	307		246	250	252	359	359
MT064	1	376	382	391	321	331		375	392		230	230		274	274		296	296		252	254		362	365
MT065	1	376	382	396	312	325		404	416	435	230	264		272	272		296	307		254	273		359	359
MT066	1	376	382	396	343	352		375	416	435	187	252		272	274		307	307		252	252		356	359
MT067	1	376	382	396	343	352		375	435		187	230	252	272	274		307	309		252	252		356	359
MT068	2	376	385		312	324		392	410		223	264		272	272		296	301		252	254		359	359
MT069	1	376	385		312	324		392	416		223	264		272	272		296	301		252	256		359	359
MT070	1	376	385		312	324		410	410		223	264		272	272		296	301		252	254		359	359
MT071	1	376	385		312	324		410	410		264	264		272	272		296	296		252	254		359	359
MT072	1	376	385		331	340		398	398		230	230		272	272		298	298		252	252		359	359
MT073	1	376	391	396	321	343	355	363	386	410	223	230	252	262	272	274	307	307		252	275		347	362
MT074	1	376	394		319	323	326	392	422		233	233		272	272		296	309		256	275		353	362
MT075	1	376	394		319	325		392	416		246	246		272	272		296	309		275	275		353	362
MT076	1	376	394		321	334		416	422		230	230		272	272		307	307		250	275		362	365
MT077	2	376	394	396	321	343	355	363	386	410	223	230	252	262	272	274	307	307		252	275		347	362
MT078	1	376	394	400	325	355		363	416		223	233	252	262	272	274	298	307		252	256		347	362
MT079	1	376	396		312	321		363	375		230	230		297	297		296	296		250	254	267	359	371
MT080	1	376	396		314	355		410	410		223	252		272	274		307	307		250	250		359	359
MT081	1	376	396		314	355		410	416		223	252		272	274		307	307		250	250		350	359
MT082	1	376	396		325	343		363	410	416	230	264		262	274		296	311		256	256		356	359
MT083	2	376	396		326	326		386	416		233	233		272	272		296	296		252	252		359	362
MT084	3	376	396		328	337		398	435		230	230		272	274		296	296		254	254		359	359
MT085	4	376	396		328	337		398	435		230	230		272	274		296	307		254	254		359	359
MT086	1	376	396		328	337		398	435		230	230		274	274		296	296		254	254		359	359
MT087	1	376	396		328	337		398	435		230	230		274	274		296	307		254	254		359	359
MT088	1	376	400		312	343		363	392	416	223	233	243	274	274		296	307		254	254		347	359	362
MT089	1	376	400		312	343		375	392	416	233	236		272	272		296	298		258	258		347	359	368
MT090	1	376	400		328	337		398	404	435	230	230		272	274		296	307		254	254		359	359
MT091	1	379	379		316	316		398	410	422	230	264		262	272	274	296	307		248	252	262	362	362
MT092	1	379	379		321	337		416	441		223	233		281	281		296	311		254	254		359	359
MT093	1	379	379		324	324		369	410		230	264		272	276		296	296		248	256		359	365
MT094	2	379	382		312	337		369	369		233	264		264	272		296	307		252	254		359	359
MT095	1	379	382		316	330	340	346	441		230	230		278	300		296	305		252	252		353	359
MT096	1	379	382		330	340		398	410		230	230		274	274		298	298		250	254		359	359
MT097	1	379	385		324	324		363	363		236	264		272	272		296	305		273	275		341	341
MT098	1	379	385		324	324		416	416		230	230		274	297		300	300		252	252		359	394
MT099	1	379	385	399	328	346		398	416		223	230		274	274		307	307		252	273		347	353	359
MT100	1	379	385	399	346	349	352	416	422		223	252		262	272	274	303	311		248	254		347	359	362
MT101	1	379	385	399	346	355		375	416	435	187	230	252	272	274		307	307		252	252		356	359
MT102	1	379	388		312	319		369	380		230	230		264	272		298	307		252	267		338	362
MT103	1	379	388		312	319		380	380		230	230		264	272		300	307		252	265		338	362
MT104	1	379	388		316	328		392	416		223	264		272	272		296	301		252	254		359	359
MT105	1	379	391		316	324		363	404		236	264		272	272		298	307		275	275		341	365
MT106	1	379	394	402	328	357		363	416	435	223	252		262	272	274	307	307		252	254		347	347
MT107	1	379	396		321	325		416	422	428	230	230		272	272		296	307		252	275		359	362
MT108	1	379	396		324	328		416	416		233	233		272	272		307	307		252	275		362	362
MT109	1	379	396	399	324	346		410	416		223	230	252	262	272	274	307	307		252	275		347	362
MT110	5	379	402		316	346		375	392	416	233	236		272	272		296	298		258	258		347	359	368
MT111	1	382	382		297	337		386	416		223	223		272	274		296	309		252	254		356	359
MT112	1	382	382		297	337		416	416		230	230		272	272		296	296		252	252		356	359
MT113	1	382	382		316	319		346	435		264	307		274	274		301	305		282	282		356	359
MT114	1	382	382		321	321		404	404		223	230		272	274		294	298		252	252		356	359
MT115	1	382	382		321	337		416	441		223	230		272	281		296	311		254	254		359	359
MT116	1	382	382		326	338		416	416		230	230		262	272		296	300		275	275		356	359
MT117	1	382	382		328	337		398	398		230	230		272	274		296	296		250	254		359	359
MT118	1	382	382		328	337		398	404		230	230		272	274		296	307		252	252		359	362
MT119	1	382	382		328	340		398	398		230	230		272	274		298	298		254	254		359	359
MT120	1	382	382		340	365		410	416		236	255		274	274		300	300		252	260		356	359
MT121	1	382	385		312	324		369	404		223	230		272	272		301	307		252	252		356	359
MT122	1	382	385		316	316		369	369		233	264		264	272		296	307		252	254		338	359
MT123	1	382	388		312	312		369	369		264	264		264	272		296	300		252	267		338	353
MT124	1	382	388		312	319		369	392		230	230		264	272		300	307		252	267		338	362
MT125	1	382	388		325	346		398	398		223	230		272	272		294	311		250	252		356	356
MT126	1	382	391		312	346		380	428		223	230		272	272		296	311		244	250		356	356
MT127	1	382	391		314	319		369	380		230	230		264	272		300	307		267	269		338	362
MT128	1	382	391		330	334		398	398		233	236		270	274		303	311		250	275		356	362
MT129	1	382	394	399	328	328		363	369	422	223	233		262	272	274	303	307		252	254		359	359
MT130	1	382	396		328	328		416	441		230	240		272	272		298	298		248	254		356	359
MT131	1	382	402		328	328		386	386		223	223		274	274		300	300		246	275		359	359
MT132	1	385	385		325	344		410	416		236	255		274	300		300	300		252	260		356	356
MT133	1	385	385		328	340		340	416		230	230		262	272		296	300		275	275		356	359
MT134	1	385	399		305	305		380	404		223	313		272	272		298	305	307	258	297		356	359
MT135	1	385	399		346	346		416	435		187	252		272	272		307	311		252	252		359	359
MT136	1	388	388		312	319		357	380		230	230		264	272		305	305		252	267		338	362
MT137	1	394	394		330	330		435	441		230	233		272	297		294	311		248	250		359	365
MT138	1	394	394		331	340		351	441		223	230		281	281		296	311		252	252		359	365
MT139	1	394	396		321	343	355	363	410	416	223	252		262	272	274	305	307		252	275		347	362
MT140	1	394	396		321	343	355	363	416		223	252		262	272	274	305	307		252	275		347	362
MT141	1	394	396		328	331		351	351		230	230		272	272		296	311		250	252		362	362
MT142	1	396	400		321	325		416	416		230	230		272	272		307	307		275	275		362	365
MT143	1	400	400		312	343		363	392	416	223	233		274	274		298	307		265	265		347	359	362
MT144	1	406	406		305	305		369	447		233	233		272	274		296	307		262	297		356	356
MT145	1	409	409		302	325		369	369		233	233		272	276		296	307		262	297		356	365
